# Supplementary material for: Allergens abrogate antiinflammatory DNA effects and unmask macrophage-driven neutrophilic asthma via ILC2/STING/TNF-α signaling
Source: J Clin Invest. 2025 Jun 17;135(16):e187907. doi: 10.1172/JCI187907 (PMC12352889; doi:10.1172/JCI187907)
Supplement: Supporting data values [file jci-135-187907-s049.xlsx]

## Sheet: Fig. 1
	Fig 1 A	DC: disease controls, N-NA: non-neutrophilic asthma, NA: neutrophilic asthma
			DNA in ng/ml BAL									Fig 1 B								Fig. 1C
																					BAL PMN	DNA in BAL (ng/ml)
			Donor	DC	N-NA	NA								DNA in ng/ml serum
			1	17	45	45							Donor	DC	N-NA	NA					0	8
			2	7	10	22							1	257	241	454					9	17
			3	8	11	95							2	204	358	239					1	11
			4	11	36	129							3	197	194	579					3	35
			5	11	34	47							4	270	272	430					1	4
			6	25	19	44							5	202	346	342					4	8
			7	16	47	105							6	211	285	570					10	19
			8	16	19	98							7	198	151	322					0	11
			9	11	14	67							8	202	214	359					11	47
			10	35	44	65							9	141	164	458					2	19
			11	12	19	55							10	349	346	142					0	14
			12	7	15	39							11	144	223	583					4	44
			13		69	63							12	176	206	381					1	19
			14		29	33							13	162	265	304					4	11
			15		10	29							14	122	245	292					1	15
			16		11	88							15		629	232					28	129
			17		25	57							16		251	645					3	45
																					1	29
																					6	10
																					5	16
																					19	98
																					27	105
		Fig 1 D						Fig 1 E													11	88
			DNA (ng/ml)						DNA (ng/ml)												23	67
			BAL	Serum	Sputum				Alt	Asp	Ragweed	Pm2.5									9	99
			96	265	580				20	52	17	7									14	65
			100	256	779				27	81	21	5									11	19
			87	253	585				36	62	18	2									4	67
			86	276	624																6	55
			119	241	745																8	44
			91	255	702																4	39
								Fig 1 F						Fig 1 G
									Nucleosome in BAL (OD)							MPO-bound DNA in BAL (OD)
									DC	N-NA	NA				Donor	DC	N-NA	NA
									0.063	0.169	0.28				1	0.2105	0.0545	0.16
									0.152	0.083	0.695				2	0.0345	0.1425	0.11
									0.003	0.031	0.175				3	0	0.1255	0.28
									0.026	0.152	0.99				4	0	0	0.89
									0.073	0.0452	1.917				5	0	0.4515	0.67
									0.181	0.243	1.46				6	0.0145	0	0.12
									0.01	0.081	0.74				7	0	0	0.19
									0.042	0.081	0.11				8	0	0.6205	0.145
									0.012	0.031	0.99				9	0.01	0.1595	0.21
									0.0344	0.98	2.528				10	0.02	0	0.098
										0.059	0.088				11		0.32	0.623
										0.08	1.27				12		0	0.066
										0.041	0.43				13		0.0545	0.86
										0.078	0.198				14		0.4845	0.67
										0.12	0.041				15		0.03	0.635
										0.062	0.788				16		0.4845	0.32
															17		0	1.5165
															18		0	1.8525
															19		0.3635	0.072
															20		0.0815	0.055
															21		0.0835	0.33
		Fig. 1H							Fig. 1I							Fig. 1J
			IL1b in BAL (1 pg/ml)							IL6 in BAL (pg/ml)							CXCL10 pg/ml						Fig. 1K
			DC	N-NA	NA					DC	N-NA	NA					DC	N-NA	NA					IL17A in BAL (pg/ml)
			0	0	0					2.1	1.7	0					253	232	1220					DC	N-NA	NA
			0	0	0					0	3	3.7					181	479	847					21	66	133
			0	0	6					0	2.1	2.4					227	251	413					9	48	56
			0	0	3					0	0	0					255	304	216					50	82	122
			0	0	0					0.95	0	8.4					288	633	394					48	106	125
			0	3	7					0	2.4	3.2					178	210	225					0	49	58
			3	0	0					0	4	14					244	292	381					44	121	130
			0	2	2					0	6	13					259	267	573					8	133	67
			0	0	6					1.8	0.98	6.6					244	283	528					45	38	45
			0	3	5					0	0	0					186	185	323					14	41	111
			3	0	6					0	0	4.1					220	278	288					8	101	208
			0	0	2					0	8	6					244	259	370					21	76	109
			0	0	0					0	3	27					202	201	361					0	45	76
			0	0	8					1.1	0	1.4					170	182	240					0	0	88
			0	0	0					0	2.5	2.5					262	295	503					0	0	47
			0	0	9					0.95	1.4	13					163	302	468					19	80	72
			0	0	7					1.5	3.3	8.5					290	433	319					0	44	61
			0	0	5												133		507
			0	0	4														280
			0	0	7														207
																			300
																			358
																			329
																			235
			Figure 1L																258
					Epitheilal cells		Biopsy												361
					NA/N-NA		NA/N-NA												246
					LFC	Padj	LFC	Padj											272
				IFI16	0.61	5.5e-05	0.33	0.02											301
				AIM2	0.47	0.03	0.29	0.29											267
				TLR9	0.07	0.38	0.005	0.97											1350
				ZBP1	0.22	0.06	0.12	0.29											1160
				CGAS	0.25	0.04	0.06	0.77
		Fig 1 N								Fig. 1O
			CXCL9 in BAL pg/ml								IFN-b ng/ml in BAL
			DC	N-NA	NA
			66	122	125						DC	N-NA	NA
			168	453	379						0	0	0.016
			51	28	719						0.01	0.01	0.01
			100	91	124						0.01	0.01	0.021
			273	207	173						0.01	0.01	0.01
			269	39	64						0.01	0	0.013
			10	66	560						0.018	0.011	0.01
			69	55	545						0.01	0.01	0
			48	42	428						0.014	0.01	0
			22	196	46						0.01	0.01	0
			15	10	45						0.013	0	0
			22	85	288						0	0	0.01
			30	12	355						0.01	0.01	0
			45	177	135						0.021	0.01	0
				75	209						0	0.03	0.01
				84	153						0.013	0	0
				20	160						0.023	0.01	0
				174	82						0.01	0.01	0.01
				79	122						0.01	0.01	0
				43	235						0	0	0
					2400						0.01	0.01	0.01
					57						0.012	0.01	0.01
					4970						0.014	0.02	0.01
					204						0.011	0.011	0.01
					1180						0.021	0.01	0.01
					52						0.034	0.01	0.022
					327						0.041	0.01	0.01
					91						0.011	0.011	0.01
					96						0.015	0.01	0.01
					164						0.021	0.018	0.01
					141						0.034	0	0.01
					333								0.01
					132								0
					100								0
					91								0
					158								0.015
													0.01
													0.01
													0.01
													0.01
													0.01
													0.01
													0.027
													0.019
													0.01
													0.015
													0.01
													0.01
													0.011
													0.012
													0
													0
													0.021
													0.018
													0.011
													0.014
													0.015
													0
													0
													0
													0

## Sheet: Fig. 2
	Fig 2 B
		Mch (mg/mL)	Saline					DNA					Alt					Alt+DNA
		0	0.994266	0.989547	1.04404	0.987897	1.01101	1	1.08047	0.684992	0.698575	0.829149	1.00123	1.00124	0.799402	0.937993	0.934349	0.721116	0.90301	0.825297	0.857996	0.915824
		6.25	1.07789	1.05837	1.12535	1.14933	1.10274	1.1099	1.33643	0.785245	0.864951	1.01046	1.44739	1.37508	1.51667	1.08978	1.35723	1.54684	1.63861	1.57935	1.94224	2.62848
		12.5	1.24751	1.11253	1.30244	1.36114	1.33294	2.10027	1.55231	1.04619	1.32946	1.47967	2.44542	2.71783	3.00082	2.88983	2.76348	2.67462	2.39512	2.52478	3.23954	5.19515
		25	1.28273	1.20151	2.33921	1.63652	1.45156	2.26228	1.7725	1.40752	1.8823	1.82517	3.53822	3.78796	4.1985	3.69763	3.80558	4.09103	3.09903	3.74873	5.39406	7.24073
		50	1.30042	1.41092	2.35768	1.93771	1.51641	2.28086	2.0622	1.64702	2.10569	1.99852	4.43541	4.17006	5.99699	4.33415	4.73415	4.51172	4.48627	4.77828	6.46132	7.97111
		100	2.40322	1.51254	2.46501	1.93117	1.52465	2.41991	2.3793	2.12131	2.4005	2.18527	5.63281	5.72961	6.47192	8.63921	6.61839	6.12369	6.71038	6.25989	8.10666	10.9522
	Fig 2 C							Fig 2 D								Fig 2 E
		Saline	DNA	Alt	Alt+DNA				Saline	DNA	Alt	Alt+DNA					Saline	DNA	Alt	Alt+DNA
		0	0	53.0909	29.5276				0	0	3.27273	24.4094					98	100	29.4546	28.7402
		0	1	66.4251	24.6753				0	0	3.86473	21.2121					96	97	15.7005	36.3636
		0	0	49.7297	29.9685				0	1	2.16216	31.8612					97	94	23.7838	12.9337
		0	0	40.8491	19.2708				0	0	6.69811	15.1042					98	96	38.8679	47.3958
		0	0	61.25	30.3468				0	0	3.75	34.9711					99	96	21.25	13.0058
	Fig 2 F							Fig 2 G								Fig 2 H
		Saline	DNA	Alt	Alt+DNA				Saline	DNA	Alt	Alt+DNA					Saline	DNA	Alt	Alt+DNA
		2	0	14.1818	17.3228				8.01934	11.5815	66.4027	130.73					1450.06	678.187	13253	13508.4
		4	2	14.0097	17.7489				6.24947	9.5981	73.2963	79.127					949.937	1024.51	11621.2	17051.2
		3	5	24.3243	25.2366				13.4919	8.49303	60.6359	76.2261					749.214	391.152	11046.3	15285.7
		2	4	13.5849	18.2292				15.0294	13.8522	117.713	105.77					621.533	967.971	11516.5	11736.1
		1	4	13.75	21.6763				7.76041	8.82418	106.829	103.306					434.816	1605.79	8164.24	7117.68
	Fig 2 I
		Mch (mg/mL)	Saline							Nuc							Alt							Alt+Nuc
		0	0.69154	0.985336	0.757595	0.923579	0.978939	0.935874	0.89756	0.949	1.10159	0.83738	1.05014	1.10099	0.885623	0.90012	1.00294	0.987525	0.898298	1.08137	0.988457	0.956213	0.89745	0.928257	0.893876	1.02328	1.08137	0.988457	0.758691	0.887952
		6.25	0.578751	0.627147	0.658935	0.933085	0.838484	1.03801	0.996071	1.04605	1.21734	0.909827	1.14089	1.54782	1.36725	1.26645	1.19873	1.1556	2.2604	1.80446	1.59625	1.06723	1.23674	1.01598	0.89201	1.41745	1.80446	1.59625	1.74106	1.3521
		12.5	0.848167	0.905972	1.0399	2.07077	0.968812	1.53954	1.00633	1.79556	1.66701	1.44927	1.75537	3.45375	2.72639	1.97633	1.97416	1.35084	2.29662	3.84653	2.56157	1.68738	2.39796	1.32114	1.79965	3.7979	3.84653	2.56157	4.01364	3.38153
		25	1.16872	1.67894	1.4023	2.97234	1.45626	1.87615	1.76426	3.16975	3.03871	1.69048	3.79906	4.04843	4.73241	2.20094	4.9002	2.06459	2.59446	8.06743	2.9357	4.37819	4.33272	2.57434	1.53347	6.78628	8.06743	2.9357	7.25366	10.4667
		50	1.51337	2.25977	1.80156	2.49616	1.97647	1.71709	1.05774	2.87756	3.73351	2.44439	4.56374	4.35082	4.19872	2.68496	4.04262	3.49612	3.26244	7.33228	4.41743	5.24272	4.65601	4.49953	4.03826	6.90946	7.33228	4.41743	7.89679	11.2997
		100	1.58796	2.49356	2.57846	2.33769	2.64483	1.90888	1.07858	4.50094	4.06786	3.0866	4.22439	3.52244	3.95862	4.03272	5.52917	5.40204	5.18547	5.89835	6.16583	5.33895	6.11534	5.28538	7.67696	7.39103	9.89835	6.16583	8.69631	8.98758
	Fig 2 J							Fig 2 K							Fig 2 L							Fig 2 M
		Saline	Nuc	Alt	Alt+Nuc				Saline	Nuc	Alt	Alt+Nuc				Saline	Nuc	Alt	Alt+Nuc				Saline	Nuc	Alt	Alt+Nuc
		0	0	59.6838	25				0	0	0.790514	30.4487				98.7578	93.1034	18.1818	34.2949				1.24224	1.89655	21.3439	10.2564
		0	0	70.2624	18.983				0	0	2.91545	35.5932				99.4536	95.8611	16.6181	33.2203				0.546448	5.13889	10.2041	12.2034
		0	0	66.1765	24.3697				0	0	0.882353	14.2857				100	92.3077	14.4118	40.7563				0	2.69231	18.5294	20.5882
		0	0	60	28.1452				0	0	0	23.3871				99.2308	94.7953	22	38.3871				0.769231	5.20468	18	10.0807
		0	0	62.5828	33.6364				0	0	0.662252	18.6364				99.2647	96.2963	13.9073	32.7273				0.735294	3.7037	22.8477	15
		0	0	57.6908	30.0269				0	0	2.89742	24.4702				99.5555	97.8541	20.3569	31.8772				0.5555	2.146	19.0549	13.6257
		0	0	55.7411	40.3256				0	0	1.05011	19.7519				100	95.4788	25.0238	22.8655				0	4.52128	18.185	17.057
															Fig 2 R
	Fig 2 N							Fig 2 O							Mch (mg/mL)	Saline					DNA					Histone
		Saline	Nuc	Alt	Alt+Nuc				Saline	Nuc	Alt	Alt+Nuc			0	0.459803	0.937993	0.666263	0.826083		0.925205	1.21575	0.770756	0.834381		0.765937	0.78604	0.876544	0.853196
		5.76027	10.4666	64.2555	100.372				777.742	710.807	11767.2	10896.7			6.25	1.1327	1.10269	0.823673	0.90092		1.24887	1.50376	0.883561	1.02098		1.01285	0.973247	1.07753	1.07294
		7.43558	8.43525	93.049	117.269				1141.03	1055.46	7883.78	17446.6			12.5	1.15144	1.5434	1.03522	0.860627		2.36323	1.74667	1.17718	1.5335		1.75131	1.49591	1.79726	1.5683
		11.5218	11.9598	95.2173	97.4565				553.913	842.315	9846.31	14386.2			25	1.65368	1.51401	1.33037	1.37315		2.72289	1.99443	1.58374	1.82795		2.67876	2.11797	2.99256	2.02921
		9.64529	10.0654	66.1109	121.319				853.764	1526.26	9414.23	12213.5			50	1.67278	1.81069	1.68646	1.90427		2.56643	2.32039	1.85324	2.22922		2.95422	3.03861	3.58467	2.93756
		7.85563	8.96987	90.7482	108.724				677.114	1917.42	8164.24	12918			100	1.98725	1.96398	2.12978	2.19991		2.54553	2.6772	2.38691	2.18119		4.00972	3.49454	4.49748	4.39389
		6.23698	12.8453	74.1332	119.388				959.384	1721.84	10875.5	14171.7
		8.3266	15.5237	94.1332	109.388				703.839	883.132	9989.23	14243.2

## Sheet: Fig. 5
	Fig 5 B					Fig. 5 D					Fig 5 G					Fig 5 M
		DC	Asth				DC	Asth				Med	Nuc				DC	Asth
		9.44882	13.0802				15.1254	56.8127				26.5625	36.1963				3.38542	27.0323
		7.92952	17.0404				12.2362	26.5625				33.1288	41.7476				5.65693	31.676
		4.2735	18.4				2.52101	36.1963				2.52101	4.38596				10.5263	60.5451
		2.41935	52.4355				4.38596	33.1288				7.69231	23.8095				9.78261	53.5849
		8.58209	25.9542				7.69231	41.7476				24	80.8989				20.0837	24.7312
		28.545	31.6239				23.8095	80.8989				19.1	50.6				12.2302	59.5468
		5.55556	20.3883				30.1291	43.7068				15.2	43.8				6.21549	39.057
		6.56934	31.7073				28.695	38.2752				7.2	23.7				5.3266	40.3569
		7.56891	38.5621									9.7	34.1				4.89567	42.1458
		21.8237	27.688
		24.3688	31.2569
		32.2587	29.3356
			18.0596
			23.0065				Fig 5 J
			19.32

## Sheet: Fig. 6
		Fig 6 E
			Mch (mg/mL)	STING+/+ Saline					STING-/- Saline					STING+/+ Alt					STING-/- Alt					STING+/+ A+N					STING-/- A+N
			0	0.561695	0.647258	0.69821	0.956703	0.826083	1	0.645703	0.875203	0.754603	0.73667	0.82864	0.960603	0.822837	0.95152	0.763741	1.02952	0.811161	0.727111	0.657429	0.657391	1.00114	0.765135	0.930345	1.11506	0.989848	1.30488	0.998752	0.657352	0.704646	1.00115
			6.25	0.658655	0.725791	0.774288	1.09013	0.90092	1.10943	0.71606	0.668167	0.757163	0.813355	1.58564	1.91355	1.74093	1.5953	1.33222	1.67658	0.945368	2.51546	1.30017	1.03649	1.80398	1.01881	2.10801	1.26133	1.13118	1.35028	1.12133	0.772809	0.923508	1.03479
			12.5	0.781097	0.792125	0.942396	1.19094	0.860627	1.26739	0.871525	0.713773	0.897918	0.826376	3.56715	4.30482	2.59586	2.93275	1.99929	2.25146	1.5174	2.86051	2.08689	1.70733	6.86706	4.44766	4.49106	2.08284	1.86793	1.44244	1.22382	1.32776	1.40272	1.10542
			25	0.840919	0.978565	1.16657	1.51798	1.37315	1.49188	1.07884	0.831503	0.966687	1.17586	3.78081	4.56267	3.58699	3.68485	3.02772	3.88343	1.68545	3.51128	2.31801	2.60393	8.46705	6.92523	6.60861	4.33257	3.88552	1.68036	1.51186	2.88985	2.46845	1.28775
			50	0.92172	1.17141	1.51731	2.00281	1.90427	1.51137	1.40321	1.25367	1.05957	1.53784	4.22508	5.09882	4.3184	4.3483	4.28255	4.99265	2.06009	3.95642	2.83325	4.42834	10.4713	8.33022	8.32691	8.68522	7.78904	2.53351	1.8098	6.02342	4.2467	1.94156
			100	1.44298	1.35339	1.9097	1.92506	2.19991	1.49675	1.76608	1.67361	1.65879	1.77665	4.31957	5.21284	5.77622	5.13826	5.61747	4.17588	3.21789	4.92893	4.42559	4.31097	12.1235	12.0506	10.9804	10.2749	9.9051	3.38215	2.09096	4.19635	4.45873	3.59192
		Fig 6 F									Fig 6 G									Fig 6 H
			STING+/+ Sal	STING-/- Sal	STING+/+ Alt	STING-/- Alt	STING+/+ A+N	STING-/- A+N				STING+/+ Sal	STING-/- Sal	STING+/+ Alt	STING-/- Alt	STING+/+ A+N	STING-/- A+N				STING+/+ Sal	STING-/- Sal	STING+/+ Alt	STING-/- Alt	STING+/+ A+N	STING-/- A+N
			0	0	65	67	25.4088	4.38596				0	0	4	6	15.0943	14.6199				2	0	21	10	23.8994	7.01754
			1	1	46	59	16.6885	5.52486				1	0	6	10	24.0984	11.326				2	1	32	20	46.3934	17.6796
			1	1	51	62	19.7186	1.02564				0	0	8.5	5	19.7186	5.51282				2	2	28	24	22.5108	3.58974
			1	0	63	32	34.4969	9.04977				0	0	5	2	36.1396	16.2896				1	0	23	14	11.2936	14.0272
			0	0	70	65	19.816	12.0479				0	0	4	3	21.0429	12.3206				0	0	18	8	26.9939	15.0479
		Fig 6 I									Fig 6 J
			STING+/+ Sal	STING-/- Sal	STING+/+ Alt	STING-/- Alt	STING+/+ A+N	STING-/- A+N				STING+/+ Sal	STING-/- Sal	STING+/+ Alt	STING-/- Alt	STING+/+ A+N	STING-/- A+N
			4.38095	5.23478	93.9963	79.0147	129.744	77.326				355.671	303.256	8554.46	6569.22	12145.2	9313.23
			6.47541	12.3872	86.1215	66.3651	141.239	59.4452				278.224	901.897	9001.32	8007.19	11085.5	6885.21
			14.6938	6.67193	91.1876	58.2288	111.131	48.1056				985.488	555.113	9856.11	9106.55	13412.5	7001.23
			9.23145	8.17563	68.1833	82.5821	109.456	66.8075				888.264	603.277	7432.23	7865.38	10936.2	7584.97
			9.85602	7.07249	101.336	83.1456	133.597	63.1958				956.459	817.226	8914.61	6952.46	12045.4	6025.49
		Fig 6 K												Fig 6 M
				WT-1	WT-2	WT-3		KO-1	KO-2	KO-3
			IL1a	155.188	147.959	150.893		141.587	139.007	110.297
			IL1b	57.9685	71.3685	69.6685		41.403	36.542	37.9725
			IL4	142.908	163.781	147.344		115.291	93.7835	109.537
			IL5	43.0235	60.158	48.5907		40.1705	21.4245	32.7975
			IL6	96.7795	119.261	98.5205		43.8695	42.8135	38.3415
			IL9	80.395	94.7495	76.5722		56.6545	33.2655	49.96
			IL12	186.24	175.262	173.251		130.088	124.561	127.324
			IL13	116.367	123.8	119.083		93.8815	81.275	76.0782
			IL17A	80.234	107.216	98.7248		52.038	39.0195	47.0288
			CCL1	239.665	224.125	213.349		171.225	161.829	158.125
			CCL2	131.891	161.928	141.909		117.558	97.95	104.754
			CCL5	128.482	147.909	134.696		65.9685	51.0275	59.998
			CCL7	139.578	167.526	143.553		112.162	85.4475	93.8045
			CCL9	210.48	227.478	218.979		214.487	198.594	201.54
			CCL26	126.854	119.125	117.526		54.8596	52.2211	51.8964
			CCL27	170.133	162.37	157.446		120.331	119.665	125.719
			CXCL1 (KC)	121.02	137.354	118.687		85.06	76.139	73.0995
			CXCL5	198.532	175.422	169.749		101.235	106.031	116.125
			CXCL9	98.0275	108.246	101.137		53.641	39.075	44.358
			CXCL16	191.959	206.669	189.314		136.82	149.376	140.598

## Sheet: Fig 7
		Fig 7 A
			Mch (mg/mL)	WT-Sal					cGAS-/- -Sal					WT-Alt					cGAS-/- -Alt					WT-A+N					cGAS-/- -A+N
			0	0.955044	0.808756	0.919559	0.75471	0.606768	0.994266	0.892181	0.964349	0.853482	0.754487	0.930563	0.666013	0.775773	0.889436	0.730349	0.964349	0.621116	0.810694	0.919963	0.694578	0.659207	0.831776	0.699016	0.609111	0.669159	0.582079	0.61032	0.700663	0.655492	0.578462
			6.25	1.10791	0.995443	1.00008	1.02286	1.02124	1.09637	1.12535	1.30136	1.07789	1.06985	1.20399	1.13191	1.14652	1.02988	1.17163	1.29317	1.20673	1.29383	1.33155	1.15269	1.0431	1.12581	1.08819	1.16565	1.05438	1.07778	1.07336	1.05027	1.06181	1.01156
			12.5	1.41132	1.39241	1.20936	1.15649	1.21552	1.53455	1.35768	1.36795	1.24751	1.24921	2.00216	1.62112	1.7395	1.2215	1.38963	1.93387	1.72828	2.15156	2.2497	1.64299	1.16984	1.28737	1.19143	1.18063	1.17523	1.17317	1.35525	1.14657	1.25091	1.13442
			25	1.89902	1.63481	1.51319	1.24213	1.47338	1.50533	1.46501	1.60033	1.28273	1.46328	2.20847	2.43929	2.47192	1.73336	1.97194	1.92951	2.60054	2.61453	2.33507	2.04796	2.56586	1.84925	1.37116	1.95214	2.26718	1.3878	1.95987	1.32778	1.64383	1.48138
			50	1.91645	1.83378	1.71621	1.6152	1.6258	1.80031	1.30244	1.85981	1.30042	1.84933	3.43059	3.70361	3.20321	2.78796	3.1717	2.69571	2.88234	2.86662	3.18198	2.58114	4.26319	3.56114	3.64867	3.52147	4.35956	1.5729	3.20006	1.59642	2.39824	2.29567
			100	2.16021	2.03592	1.98902	1.89436	1.93909	1.95272	1.33921	1.98078	2.40322	2.0357	3.76507	3.97695	4.17006	4.42668	4.01125	2.80392	3.17374	3.27968	3.18041	3.31607	5.48987	4.8921	4.92269	4.85628	5.17308	1.86348	3.58358	2.75279	2.66819	2.95245
		Fig 7 B									Fig 7 C									Fig 7 D									Fig 7 E
			WT- Sal	cGAS-/- -Sal	WT- Alt	cGAS-/- -Alt	WT- A+N	cGAS-/- -A+N				WT- Sal	cGAS-/- -Sal	WT- Alt	cGAS-/- -Alt	WT- A+N	cGAS-/- -A+N				WT- Sal	cGAS-/- -Sal	WT- Alt	cGAS-/- -Alt	WT- A+N	cGAS-/- -A+N				WT- Sal	cGAS-/- -Sal	WT- Alt	cGAS-/- -Alt	WT- A+N	cGAS-/- -A+N
			0	0	20.2284	1.53846	11.3636	3.24484				0	0	1.26904	0	9.54545	0				3.02155	4.44517	63.6155	19.8458	131.994	21.1935				425.132	374.296	3874.47	698.501	5844.79	879.253
			0	0	36.9725	1	20.2614	0.666667				0	0	0.688073	0	10.9477	0				4.11235	6.23569	45.1343	22.1246	94.2556	30.443				383.978	301.59	4102.52	774.125	5988.79	913.226
			0	0	30.8675	0.486618	11.3475	3.125				0	0	0.963855	0	9.45626	0				8.88965	3.31315	59.2215	31.0246	129.95	42.8394				414.107	259.287	3992.12	1002.65	5288.23	832.342
			0	0	18.2749	1.39616	17.5676	1.0274				0	0	0.486618	0	12.3874	0				10.1548	9.19458	75.2549	15.5488	82.1202	19.858				378.776	468.259	2999.54	987.215	8709.15	848.679
			0	0	23.5394	0	20.0795	4.43787				0	0	0.763359	0	9.94036	0.591716				3.33452	7.54869	71.9976	28.2155	112.409	23.8459				501.877	279.567	4045.86	886.458	10416.8	609.186
		Fig 7 F
			Mch (mg/mL)	WT-Sal					ALR-/- - Sal					WT-A+N					ALR-/- - A+N
			0	0.8	0.671891	0.707254	0.807272	0.917484	0.716972	0.789401	0.777947	0.815631	0.741996	0.655349	0.815865	0.754886	0.818509	1.00593	0.767899	0.914291	0.995487	0.736236	0.999601
			6.25	0.885091	1.15876	1.21974	1.30197	0.995487	0.914291	0.936154	0.91435	0.999654	0.910342	1.34902	1.24344	1.14759	1.24668	1.15439	1.19064	1.08502	1.35627	1.25301	1.15876
			12.5	1.0498	1.57702	1.66003	1.77194	1.2798	1.09333	1.10459	1.56218	1.24412	1.54896	3.00583	2.51012	2.16716	2.56104	2.18	1.4238	1.3949	1.74362	2.17716	1.57702
			25	1.14549	2.03368	2.14071	2.28503	1.53966	1.41099	1.13216	1.05247	1.81704	1.77492	2.5352	3.94654	3.41741	3.29972	3.43766	1.83746	2.2231	2.77887	2.64229	2.03368
			50	1.37263	2.16103	2.27477	2.1426	1.78957	1.64326	1.22181	1.62858	1.84102	1.87507	2.95331	4.27644	7.01859	4.74944	5.0602	2.58699	2.49548	3.11936	3.38941	2.16103
			100	1.95986	2.19692	2.14412	2.42813	2.0118	1.98655	2.23365	2.04941	1.96017	2.00058	7.39217	5.74857	8.77377	7.30483	7.82578	3.45661	3.13771	3.92214	3.66342	2.79692
			Fig 7 G							Fig 7 H							Fig 7 I							Fig 7 J
				WT-Sal	ALR-/- - Sal	WT-A+N	ALR-/- - A+N				WT-Sal	ALR-/- - Sal	WT-A+N	ALR-/- - A+N				WT-Sal	ALR-/- - Sal	WT-A+N	ALR-/- - A+N				WT-Sal	ALR-/- - Sal	WT-A+N	ALR-/- - A+N
				2	0	27.037	36.3363				0	0	12.963	1.8018				7.84577	8.12435	126.734	60.7474				125.031	411.021	5616.49	1738.01
				0	0	17.6692	7.88177				1	0	13.1579	0.492611				10.686	9.12436	109.832	69.0768				225.124	395.214	5739.19	2478.81
				0	3	23.6085	21.9608				0	1	8.82917	6.58824				11.2015	3.33452	134.119	37.758				240.133	311.021	6174.07	3379.65
				2	0	16.8269	19.697				0	0	9.61538	3.9404				9.12155	9.57131	149.401	37.3374				333.022	289.148	13260.2	2388.78
				0	1	21.2854	21.469				0	0	11.1413	0.14841				10.4324	8.32171	132.522	51.2299				401.213	312.13	7697.49	2496.31
		Fig 7 K
			Mch (mg/mL)	STINGf/f Saline					LysMcreSTINGf/f-Saline					STINGf/f Alt					LysMcreSTINGf/f Alt					STINGf/f A+N					LysMcreSTINGf/f A+N
			0	0.50154	0.885336	0.730384	0.857595	0.943989	0.859626	0.623579	0.778939	0.653894	0.75676	0.745768	0.702829	0.683205	0.632642	0.582079	0.858	0.831776	0.525252	0.866939	0.724509	0.785247	0.779822	0.760617	0.902103	0.90154	0.934939	0.891718	0.954084	1	0.892188
			6.25	0.578751	0.627147	0.725102	0.658935	0.692018	0.916198	0.933085	0.838484	0.758647	0.837422	0.832986	0.811738	0.800663	0.749839	0.699016	1.2009	0.930796	0.659207	1.0696	0.88431	1.1481	1.29112	1.18601	1.20841	1.16706	1.4927	0.963865	0.994739	1.07751	0.961345
			12.5	0.848167	0.905972	1.42938	1.0399	1.23464	1.09752	2.07077	0.968812	1.16148	1.1295	0.979084	0.902428	1.08353	0.948281	0.813035	1.39678	1.08569	1.16811	1.64237	1.2277	1.68584	2.32633	2.58499	2.19905	2.13542	1.79927	1.05108	1.2234	1.21789	1.08658
			25	1.16872	1.67894	1.80697	1.4023	1.70464	1.76307	3.97234	1.45626	1.81749	1.79028	1.46521	1.12682	1.87763	1.45072	1.0238	1.75887	1.29868	2.05944	2.16827	1.59604	2.03705	2.59226	4.48429	3.03787	3.26067	1.99991	1.20654	1.89542	1.41844	1.26552
			50	1.51337	2.25977	2.10175	1.80156	2.09166	1.96878	2.49616	1.97647	2.31747	2.14313	3.59951	2.82312	3.53049	3.21449	2.89849	2.97954	1.89093	3.37161	3.08267	2.99058	3.47534	4.8264	4.52152	4.27442	3.99843	1.72296	1.52197	1.98693	1.71093	1.52647
			100	1.58796	2.40356	2.45731	2.57846	2.5721	2.11839	2.33769	2.54483	2.63895	2.37867	4.52849	4.60252	4.72396	4.03299	3.34203	3.74153	2.80791	4.4315	4.38271	3.86237	5.47533	5.88547	7.51173	5.95751	6.99353	2.44365	2.32706	4.78423	2.33516	3.0834
			Fig 7 L									Fig 7 M									Fig 7 N									Fig 7 O
				STINGf/f Sal	LysMcreSTINGf/f-Sal	STINGf/f Alt	LysMcreSTINGf/f-Alt	STINGf/f A+N	LysMcreSTINGf/f-A+N				STINGf/f Sal	LysMcreSTINGf/f-Sal	STINGf/f Alt	LysMcreSTINGf/f-Alt	STINGf/f A+N	LysMcreSTINGf/f-A+N				STINGf/f Sal	LysMcreSTINGf/f-Sal	STINGf/f Alt	LysMcreSTINGf/f-Alt	STINGf/f A+N	LysMcreSTINGf/f-A+N				STINGf/f Sal	LysMcreSTINGf/f-Sal	STINGf/f Alt	LysMcreSTINGf/f-Alt	STINGf/f A+N	LysMcreSTINGf/f-A+N
				0.515464	0	36.8139	30.8614	17.1504	13.1313				0	0	1.89274	0.374532	12.1372	2.6936				3.01108	4.87412	81.1876	71.2458	108.132	60.1108				401.946	231.057	3659.87	4012.37	9675.66	4933.26
				0	0	39.3617	23.3333	28.8312	13.4058				0	0	1.41844	0.666667	17.4026	0.724638				4.25168	10.7754	79.3257	68.1147	128.192	62.5168				333.194	309.357	4599.12	3965.22	7492.3	4758.53
				1.2987	2	28.0335	25.0789	20.3647	4.06504				0	0	0.83682	0.328947	12.766	0.406504				8.32032	7.23569	71.2346	45.2255	118.125	71.2031				208.773	293.659	4646.33	3521.02	10779.5	4341.65
				0	1.11732	30.0988	22.8464	19.7952	10.9091				0	0	0	1.49813	10.2389	1.81818				5.12675	2.31245	69.1979	81.7319	115.73	50.1268				414.762	336.259	5606.57	3321.57	6323.38	3798.11
				2.5	1.21212	27.3346	24.7148	25.3246	17.1103				0	0	3.04182	1.52091	15.4587	5.32319				12.7895	9.33345	91.1739	45.8883	122.259	45.1793				300.894	398.988	3789.99	4111.66	11198.4	3524.12
		Fig 7 P
			Mch (mg/mL)	RORαf/f - Sal					IL7Rcre:RORαf/f- Sal					RORαf/f - Alt					IL7Rcre:RORαf/f- Alt					RORαf/f - A+N					IL7Rcre:RORαf/f- A+N
			0	0.660654	0.932299	0.725252	0.871203	0.686371	0.731186	0.545478	0.553587	0.935601	0.666263	0.924845	0.856552	0.975699	0.852423	0.913749	0.901268	0.950344	1.17581	0.657171	0.757334	0.97115	0.842442	0.952348	0.831028	0.787096	0.519112	0.504154	0.787078	0.862324	0.664819
			6.25	1.01123	1.12176	1.20614	1.2053	0.892025	1.19305	0.959071	0.808863	1.15736	0.823673	1.10709	1.46784	1.33747	1.45355	1.78045	0.98841	1.19411	1.59126	0.86078	1.41084	1.32156	1.17821	1.11579	1.16374	1.19253	1.08721	1.13046	0.958468	1.1218	1.40721
			12.5	1.21898	1.32436	1.36203	1.38439	1.11628	1.23496	1.42215	1.10162	1.32589	1.03522	1.47691	1.93751	1.75721	2.11846	2.65725	1.11493	2.22779	2.17136	1.23807	1.69128	2.17572	1.47997	1.34022	1.71076	1.67289	1.3692	1.35506	1.21394	1.76273	1.56119
			25	1.41573	1.42785	1.5375	1.55995	1.36433	1.34548	1.56803	1.20447	1.52591	1.33037	1.57815	2.36414	1.97115	2.67408	3.07794	1.40981	2.44762	2.12872	1.42697	2.23143	3.25629	2.22109	2.29027	3.14185	2.86272	1.43996	1.40845	1.79882	2.3256	2.3377
			50	1.77575	1.72525	1.82268	1.611	1.56218	1.4065	1.8712	1.39646	1.56118	1.68646	1.94791	2.89882	2.42337	3.38896	3.55265	1.90932	2.70576	2.58995	2.27553	2.96238	3.82426	4.0394	3.44795	4.67826	4.146	1.66765	1.55356	2.80252	2.71263	2.43005
			100	1.91523	1.6953	2.14787	1.76467	1.67631	1.84173	2.28646	1.91472	1.63071	2.12978	2.99661	3.68307	2.93984	3.7533	3.72246	2.5119	2.51919	2.71054	2.47142	2.99336	4.86025	5.22413	4.23199	6.45819	4.88901	1.79767	1.6742	3.01231	3.04588	2.75702
			Fig 7 Q									Fig 7 R									Fig 7 S									Fig 7 T
				RORαf/f - Sal	IL7Rcre:RORαf/f- Sal	RORαf/f - Alt	IL7Rcre:RORαf/f- Alt	RORαf/f - A+N	IL7Rcre:RORαf/f- A+N				RORαf/f - Sal	IL7Rcre:RORαf/f- Sal	RORαf/f - Alt	IL7Rcre:RORαf/f- Alt	RORαf/f - A+N	IL7Rcre:RORαf/f- A+N				RORαf/f - Sal	IL7Rcre:RORαf/f- Sal	RORαf/f - Alt	IL7Rcre:RORαf/f- Alt	RORαf/f - A+N	IL7Rcre:RORαf/f- A+N				RORαf/f - Sal	IL7Rcre:RORαf/f- Sal	RORαf/f - Alt	IL7Rcre:RORαf/f- Alt	RORαf/f - A+N	IL7Rcre:RORαf/f- A+N
				0	0	21.4876	2.73973	7.97101	0				0	0	1.37741	0	8.69565	0				6.00598	5.01885	65.1615	16.8557	120.264	10.4632				240.208	312.673	8027.57	370.267	12194.1	278.214
				0	0	26.3158	3.44828	14.8571	0				0	0	0.631579	0	10.8571	0				9.31664	9.57131	71.3251	14.7691	88.745	19.1863				331.842	437.779	6944.11	538.736	11708.1	423.203
				0	0	28.2407	3.93151	8.47222	2.97619				0	0	0.925926	0	9.16667	1.19048				5.62176	8.32171	68.5983	17.7603	79.6197	22.7632				435.88	224.316	5650.04	456.574	12694.6	307.812
				0	0	17.7449	2.6455	6.38298	2.15827				0	0	0.554529	0	4.70922	1.43885				9.57131	3.3417	73.2146	10.8026	116.035	15.6292				326.616	325.615	7292.3	344.059	10578.4	362.63
				0	0	19.2412	2.09424	9.03955	3.5503				0	0	0	0	15.6497	0.591716				7.00171	6.76515	81.1946	28.8691	112.39	16.2396				229.536	422.184	5848.22	321.697	12165	337.05

## Sheet: Fig 8
		Fig 8 A
			Mch (mg/mL)	WT-Sal					TNFR2-/- - Sal					WT- Nuc					TNFR2-/- - Nuc					WT - Alt					TNFR2-/- - Alt					WT- A+N					TNFR2-/- - A+N
			0	0.891422	0.984274	0.884274	0.791519	0.926155	0.735733	0.786574	0.806362	0.545015	0.718421	1.02748	1.04741	1.00275	0.904733	0.953741	0.656884	1.03103	0.82615	0.909921	0.868035	0.771504	0.656742	0.879468	0.801346	0.840407	0.961429	0.803449	0.763096	1.08983	1.85629	0.81962	0.909338	0.738707	0.879468	0.771504	0.890789	0.96578	0.98155	1.03349	1.43981
			6.25	0.886128	1.2631	1.2364	1.12726	1.12232	0.856334	0.826227	0.886851	0.703251	0.818166	1.15103	1.14789	1.14294	0.993762	1.06835	1.13221	1.0968	0.947476	1.01562	0.98155	0.879468	1.54301	1.15641	0.805886	0.981146	1.0199	1.3192	1.3796	1.14627	1.69349	0.880656	1.21367	0.819991	1.75894	0.879468	1.01176	0.971789	1.24219	1.02446	1.49828
			12.5	0.903732	1.3796	1.28835	1.38894	1.31089	1.64323	1.25379	1.22608	1.14746	1.31764	1.31434	1.4189	1.35931	1.52681	1.44306	1.46698	1.07996	1.19836	1.28602	1.24219	1.5414	1.7241	1.34582	0.981029	1.16342	1.34942	2.3121	2.48241	1.39125	1.85707	1.52413	2.14578	1.34736	3.08279	1.5414	1.16952	1.22621	1.3508	1.03763	1.51782
			25	0.957559	1.48241	1.48865	1.54774	1.58334	1.96006	1.55487	1.43697	1.32781	1.56993	1.69087	1.93199	2.09307	2.48238	2.28773	1.51215	1.06193	1.31906	2.04948	1.68427	3.2162	1.95028	2.00636	1.59025	1.7983	2.25341	2.35962	2.9849	1.82332	2.29569	2.89492	3.81765	3.21011	6.43241	3.2162	1.48811	1.20018	1.66385	1.18144	1.58083
			50	1.24026	1.54275	1.73288	1.73635	1.78291	1.77688	1.89986	1.72733	1.37338	1.69436	2.90336	3.38515	3.12446	3.48628	3.30537	1.68978	1.05983	1.5548	2.49135	2.02307	4.95477	2.73665	3.6717	3.62964	3.65067	2.8356	3.5316	3.2103	2.25846	2.959	5.05294	5.26703	6.61918	9.90953	4.95477	1.931	1.99472	1.87903	1.53757	1.84461
			100	1.33438	1.9849	2.06219	1.9485	2.1089	1.98083	2.08643	1.83705	2.09282	1.99928	4.03648	4.48882	3.54113	4.1506	3.49586	1.78811	1.09786	1.58768	2.87812	2.2329	5.47443	5.12291	4.71735	6.6456	5.68148	3.39336	4.01125	3.84428	4.18788	3.56292	10.2223	8.02514	8.2739	12.9489	8.47443	2.00672	1.954	2.03682	1.6179	2.06583
			Fig 8 B											Fig 8 C											Fig 8 D											Fig 8 E
				WT-Sal	TNFR2-/- - Sal	WT- Nuc	TNFR2-/- - Nuc	WT - Alt	TNFR2-/- - Alt	WT- A+N	TNFR2-/- - A+N				WT-Sal	TNFR2-/- - Sal	WT- Nuc	TNFR2-/- - Nuc	WT - Alt	TNFR2-/- - Alt	WT- A+N	TNFR2-/- - A+N				WT-Sal	TNFR2-/- - Sal	WT- Nuc	TNFR2-/- - Nuc	WT - Alt	TNFR2-/- - Alt	WT- A+N	TNFR2-/- - A+N				WT-Sal	TNFR2-/- - Sal	WT- Nuc	TNFR2-/- - Nuc	WT - Alt	TNFR2-/- - Alt	WT- A+N	TNFR2-/- - A+N
				0	0	0	0	35.2146	16.4578	31.4136	3.19489				0	0	0	0	2.47932	0.215488	28.7958	2.19489				8.21549	15.4879	15.2458	18.2458	59.6941	42.1246	86.048	12.5382				151.244	195.214	612.433	559.125	5391.92	3134.05	8547.75	2308.46
				0	0	0	0	29.6588	9.98346	27.6471	3.51759				0	0	0	0	3.96479	0	18.8235	1.25628				11.0749	7.77416	9.99549	19.2884	64.5124	35.2155	114.456	41.6232				198.214	225.134	455.214	453.874	7162.72	4119.64	15115	1783.5
				0	0	1.25897	0	41.2459	11.1937	21.0638	6.64553				0	0	0	0	4.4458	0.379582	13.617	4.61095				10.6549	8.21549	10.2458	7.29549	70.2497	39.3426	103.357	30.1478				359.337	367.216	505.987	383.785	7274.23	4853.37	11644	2671.08
				0	0	0	0	38.318	10.7861	18.9977	0				0	0	0	0	1.77369	1.1103	7.62463	0				9.47189	6.21549	13.3458	8.21549	67.1635	41.7486	87.3114	21.8887				401.327	455.123	350.874	664.125	6621.8	2992.78	9324.07	1818.98
				0	0	0	0	46.2155	10.4937	19.7805	3.3395				0	0	1.11586	0	2.22378	0.894524	17.2153	2.26553				8.88549	10.4579	15.2155	10.7894	73.7637	57.4813	69.5583	16.4367				459.121	399.214	259.125	289.784	5115.78	2862.92	13067.4	1645.39
			Fig 8 G								Fig 8 H							Fig 8 I
					WT	TNFR2 KO
					30.053	2.526
					17.645	9.9255
					27.649	4.9975
					22.012	4.244
																		Fig 8 M
			Fig 8 J								Fig 8 K								RORa f/f	ILRcre-RORa f/f
																			21.6717	5.757
																			22.5205	11.974
																			21.998	6.29167
																			27.451	13.8635

## Sheet: Supp Fig 1
		Supp Fig 1 C
			Mch (mg/mL)	Saline					Nuc					Asp					Asp+Nuc
			0	0.785807	0.683159	0.883159	0.81409	0.925687	0.685807	1.00396	0.785807	0.754306	1.53531	0.916908	0.743065	1.27971	0.769726	1.83194	0.722338	0.694673	0.81409	1.4958	0.840361
			6.25	0.990406	0.708665	0.80242	1.15741	1.38244	0.790406	1.16774	1.26155	0.829232	1.77698	1.17784	0.846663	1.54802	0.974625	2.07792	1.00111	1.79862	1.82569	1.7338	0.908173
			12.5	1.41735	0.963349	1.0908	1.31027	1.6723	1.41735	1.26122	1.80538	0.992232	2.01167	2.39196	2.95284	1.71653	2.55437	2.37518	1.88775	2.8727	2.06649	2.17906	1.11189
			25	2.35062	1.34434	1.5222	1.56572	1.979	3.35062	2.39726	2.99415	1.52345	2.40387	4.33649	3.42912	2.07324	4.89142	3.77313	4.34276	3.23464	3.79741	4.30207	4.65404
			50	2.97835	2.36038	2.67265	1.87425	2.56585	4.07835	3.77589	3.79374	2.66017	2.87755	7.35151	5.72787	3.87028	5.02797	4.74195	7.79482	4.39671	5.31284	6.44147	6.02841
			100	3.05607	2.79407	3.16373	2.64476	2.8671	4.85607	4.35919	3.89274	4.58498	4.06052	7.71001	7.86852	5.86299	5.4719	5.80596	10.7872	8.11987	11.4857	12.6129	8.20104
		Supp Fig 1 D							Supp Fig 1 E							Supp Fig 1 F							Supp Fig 1 G
			Saline	Nuc	Asp	Asp+Nuc				Saline	Nuc	Asp	Asp+Nuc				Saline	Nuc	Asp	Asp+Nuc				Saline	Nuc	Asp	Asp+Nuc
			100	97.8571	32.7473	19.6078				0	2.14286	14.0659	10.6952				0	0	47.2527	47.9501				0	0	5.93407	21.7469
			100	99.0415	35.468	19.3426				0	0.958466	11.8227	13.78				0	0	50.7389	50.6953				0	0	1.97044	16.1821
			99.1781	99.4286	41.9118	26.5421				0.821918	0.571429	16.1765	11.028				0	0	39.7059	49.7196				0	0	2.20588	12.7103
			100	99.262	50.3268	28.7785				0	0.738007	16.9935	10.559				0	0	32.0261	45.3416				0	0	0.653595	15.3209
			99.3921	98.718	41.554	20.1818				0.303951	0.961538	12.5	13.2727				0	0	42.9054	50				0.303951	0.320513	3.04054	16.5454
		Supp Fig 1 H							Supp Fig 1 I
			Saline	Nuc	Asp	Asp+Nuc				Saline	Nuc	Asp	Asp+Nuc
			6.11766	5.17341	95.6416	127.153				411.765	697.459	11382.1	10734.2
			8.2648	4.67309	56.8389	137.017				1084.74	1104.91	9814.21	12792.9
			11.3817	14.0537	90.6359	131.101				456.262	990.883	11479.1	13299.3
			6.46407	8.80444	70.7135	118.544				969.88	1906.44	7936.16	12574.5
			8.55602	8.69383	106.829	97.2999				721.608	1932.56	8102.5	11519.4

## Sheet: Supp Fig 9
		Supp Fig 9 A
			Mch (mg/mL)	Veh- Sal					H151-Sal					Veh- A+N					H151- A+N
			0	0.964781	0.847596	0.971218	0.931457		0.937993	1.04404	1	0.964349		0.774551	0.739255	0.685857	0.731206		0.996511	0.77098	0.922988	0.830601
			6.25	1.10355	1.14383	1.46371	1.50708		1.10269	1.12535	1.05837	1.07789		1.23095	1.20174	1.30132	1.11466		1.11413	1.17448	1.06785	1.13093
			12.5	1.36794	1.41788	1.35288	1.39297		1.5434	1.35768	1.11253	1.30042		1.41032	2.6745	2.75722	1.41981		1.95252	1.71277	1.48745	1.52647
			25	1.8049	1.67078	1.60758	1.65522		1.51401	1.46501	1.30151	1.40322		2.06602	5.76327	4.59451	3.16249		2.67301	2.43615	2.36207	2.00772
			50	1.84571	1.91309	1.74103	1.79262		1.81069	1.30244	1.61092	1.24751		3.68321	4.761	6.27407	5.86602		4.64495	4.33719	3.65348	2.83607
			100	2.04396	1.89778	1.95276	2.1033		1.96398	1.73921	1.51254	1.82729		4.87092	7.08563	5.48582	5.04098		3.59079	3.35669	2.2785	3.46354
		Supp Fig 9 B							Supp Fig 9 C
			Veh- Sal	H151-Sal	Veh- A+N	H151- A+N				Veh- Sal	H151-Sal	Veh- A+N	H151- A+N
			0	0	51.5371	48.8806				0	0	11.5732	3.35821
			1	2	27.7955	4.08163				0	0	11.1821	0
			0	0	31.728	0.847458				0	0	13.3145	0
			0	1	55.0691	40.3614				0	0	17.0507	4.81928
		Supp Fig 9 D						Supp Fig 9 E
				WT	ALR KO					STING f/f	LysM-Cre: STING f/f
				89.1667	22					64.6	11.2
				63.6	19.4					52.6	17
				64.8	18					64.2	25.5
				48	17.2					63.6	13.4

## Sheet: Supp Fig 10
			Supp Fig 10 A										Supp Fig 10 B
			Supp Fig 10 E
				Mch (mg/mL)	Iso ab- Sal					TNFR2 ab- Sal					Iso ab- A+N					TNFR2 ab- A+N
				0	0.459803	0.524019	0.614957	0.459803	0.757262	0.853292	0.730588	0.476636	0.738318	0.497936	0.616906	0.712627	0.576899	0.715118	0.781115	0.715118	0.730588	0.747435	0.853292	0.932164
				6.25	1.32702	1.0171	1.17124	1.1327	0.931212	0.932164	0.907489	1.0236	1.05802	0.693411	1.33374	1.42776	1.94374	1.20306	1.47707	1.40988	1.24213	1.1528	1.09243	1.22431
				12.5	1.15144	1.28497	1.05836	1.15144	1.17278	1.1557	1.60135	1.44875	1.40157	1.0545	1.78112	2.39192	2.905	1.56712	2.16129	2.62986	2.19187	1.71227	1.3544	1.9721
				25	1.65861	1.55516	1.29094	1.65368	1.33303	1.60078	1.71308	1.55516	1.51558	1.36814	2.55679	3.71331	2.23148	2.48402	2.7464	3.63001	3.08232	3.26908	1.87601	3.96435
				50	1.9204	1.94606	1.85659	1.67278	1.60135	2.11253	1.903	1.66883	1.72283	1.69066	3.72322	5.78825	3.28312	3.90633	3.92523	5.39472	3.55473	4.96477	2.47574	4.09749
				100	2.16773	2.03498	2.01438	1.98725	2.19187	2.28048	1.89704	1.93222	2.02392	2.05537	5.52702	6.19601	3.95872	5.21338	5.22378	4.61692	2.60475	3.43775	2.67257	3.333
			Supp Fig 10 F							Supp Fig 10 G							Supp Fig 10 H
				Iso ab- Sal	TNFR2 ab- Sal	Iso ab- A+N	TNFR2 ab- A+N				Iso ab- Sal	TNFR2 ab- Sal	Iso ab- A+N	TNFR2 ab- A+N				Iso ab- Sal	TNFR2 ab- Sal	Iso ab- A+N	TNFR2 ab- A+N
				0	0	15.0106	57.6017				0	0	15.1078	7.77944				11.6458	18.2155	95.2571	47.7749
				1	2	10.8179	34.8534				0	0	9.91557	5.21173				8.88548	9.21549	127.045	54.6617
				0	3	18.4019	14.1176				0	0	23.0024	3.52941				10.3125	11.0215	106.931	42.1332
				2	1	18.4615	4.5				1	2	12.7692	1				15.4579	8.21458	69.2041	37.1225
			Supp Fig 10 I
				Iso ab- Sal	TNFR2 ab- Sal	Iso ab- A+N	TNFR2 ab- A+N
				358.125	333.194	4375.77	4429.8
				296.416	258.125	5339.14	1718.69
				201.113	211.958	5795.34	2068.05
				198.321	201.785	4454.53	1449.11
